# Supplementary material for: Novel Bruton’s tyrosine kinase inhibitor TAS5315 suppresses the progression of inflammation and joint destruction in rodent collagen-induced arthritis
Source: PLoS One. 2023 Feb 23;18(2):e0282117. doi: 10.1371/journal.pone.0282117 (PMC9949657; doi:10.1371/journal.pone.0282117)
Supplement: S1 Table — TAS5315 concentrations were measured in plasma at 0.5, 1, 2, 4, 6, 8, and 24 h after oral administration of TAS5315 at doses of 0.00127, 0.00381, 0.0127, 0.0381, 0.127, and 0.381 mg/kg (dosing volume of 10 mL/kg) (n = 3). (XLSX) [file pone.0282117.s010.xlsx]

## Sheet: Sheet1
	S1 Table. Pharmacokinetic parameters for rats with oral administration of TAS5315.
	Dose of TAS5315 (mg/kg)	AUC0-24 hr (ng･h/mL)	Cmax (ng/mL)	Tmax (hr)
	0.00127	NA	NA	NA
	0.00381	0.47	0.18	0.5
	0.0127	2.07	0.53	0.5
	0.0381	7.44	1.58	1
	0.127	21.95	4.42	1.2
	0.381	60.31	18.43	1.2
