# Supplementary material for: Novel Bruton’s tyrosine kinase inhibitor TAS5315 suppresses the progression of inflammation and joint destruction in rodent collagen-induced arthritis
Source: PLoS One. 2023 Feb 23;18(2):e0282117. doi: 10.1371/journal.pone.0282117 (PMC9949657; doi:10.1371/journal.pone.0282117)
Supplement: S2 Table — (XLSX) [file pone.0282117.s011.xlsx]

## Sheet: Sheet1
		S2 Table. Components of BioMAP panel.
		System name	Cell type	Inducer	Readouts
		3C	HUVEC	IL-1β, TNF-α, IFN-γ	CCL2/MCP-1, CD106/VCAM-1, CD141/Thrombomodulin, CD142/Tissue Factor, CD54/ICAM-1, CD62E/E-Selectin, CD87/uPAR, CXCL8/IL-8, CXCL9/MIG, HLA-DR, Proliferation, SRB
		4H	HUVEC	IL-4, histamine	CCL2/MCP-1, CCL26/Eotaxin-3, CD106/VCAM-1, CD62P/P-Selectin, CD87/uPAR, SRB, VEGFR2
		LPS	PBMC + HUVEC	LPS	CCL2/MCP-1, CD106/VCAM-1, CD141/Thrombomodulin, CD142/Tissue Factor, CD40, CD62E/E-Selectin, CD69, CXCL8/IL-8, IL-1α, M-CSF, sPGE2, SRB, sTNF-α
		SAg	PBMC + HUVEC	TCR ligands	CCL2/MCP-1, CD38, CD40, CD62E/E-Selectin, CD69, CXCL8/IL-8, CXCL9/MIG, PBMC cytotoxicity, Proliferation, SRB
		BT	CD19+ B cell + PBMC	anti-IgM, TCR ligands	B cell proliferation, PBMC cytotoxicity, Secreted IgG, sIL-17A, sIL-17F, sIL-2, sIL-6, sTNFα
		BF4T	BE + HDFn	TNF-α, IL-4	CCL2/MCP-1, CCL26/Eotaxin-3, CD106/VCAM-1, CD54/ICAM-1, CD90, CXCL8/IL-8, IL-1α, Keratin 8/18, MMP-1, MMP-3, MMP-9, PAI-I, SRB, tPA, uPA
		BE3C	BE	IL-1β, TNF-α, IFN-γ	CD54/ICAM-1, CD87/uPAR, CXCL10/IP-10, CXCL11/I-TAC, CXCL8/IL-8, CXCL9/MIG, EGFR, HLA-DR, IL-1α, Keratin 8/18, MMP-1, MMP-9, PAI-I, SRB, tPA, uPA
		CASM3C	CASMC	IL-1β, TNF-α, IFN-γ	CCL2/MCP-1, CD106/VCAM-1, CD141/Thrombomodulin, CD142/Tissue Factor, CD87/uPAR, CXCL8/IL-8, CXCL9/MIG, HLA-DR, IL-6, LDLR, M-CSF, PAI-I, Proliferation, Serum Amyloid A, SRB
		HDF3CGF	HDFn	IL-1β, TNF-α, IFN-γ, EGF, bFGF, PDGF-BB	CCL2/MCP-1, CD106/VCAM-1, CD54/ICAM-1, Collagen I, Collagen III, CXCL10/IP-10, CXCL11/I-TAC, CXCL8/IL-8, CXCL9/MIG, EGFR, M-CSF, MMP-1, PAI-I, Proliferation_72hr, SRB, TIMP-1, TIMP-2
		KF3CT	Keratinocyte + HDFn	IL-1β, TNF-α, IFN-γ, TGF-β	CCL2/MCP-1, CD54/ICAM-1, CXCL10/IP-10, CXCL8/IL-8, CXCL9/MIG, IL-1α, MMP-9, PAI-I, SRB, TIMP-2, uPA
		MyoF	Differentiated Lung fibroblast	TNF-α, TGF-β	α-SMA, bFGF, CD106/VCAM-1, Collagen I, Collagen III, Collagen IV, CXCL8/IL-8, Decorin, MMP-1, PAI-I, SRB, TIMP-1
		/Mphg	HUVEC + M1 macrophage	Zymosan	CCL2/MCP-1, CCL3/MIP-1α, CD106/VCAM-1, CD40, CD62E/E-Selectin, CD69, CXCL8/IL-8, IL-1α, M-CSF, sIL-10, SRB, SRB-Mphg
		HUVEC: human umbilical vein endothelial cell, BE: bronchial epithelial cells, HDFn: human neonatal dermal fibroblast, CASMC: coronary artery smooth muscle cell, SRB: sulforhodamine B staining
