# Supplementary material for: Novel Bruton’s tyrosine kinase inhibitor TAS5315 suppresses the progression of inflammation and joint destruction in rodent collagen-induced arthritis
Source: PLoS One. 2023 Feb 23;18(2):e0282117. doi: 10.1371/journal.pone.0282117 (PMC9949657; doi:10.1371/journal.pone.0282117)
Supplement: S3 Table — (XLSX) [file pone.0282117.s012.xlsx]

## Sheet: Fig 1
	b	p-BTK/t-BTK forld induction
		TAS5315 (nM)	anti-IgM	MEAN	SD
		0	-	1	0.344579
		0	+	11.9576	1.09224
		0.03	+	10.1072	0.653658
		0.1	+	7.45174	0.673981
		0.3	+	2.82696	0.158383
		1	+	0.302127	0.0707224
	d	Calcium flux
		TAS5315 (nM)	anti-IgM	Time point (sec)
				0	20	40	60	80	100	120	140	160	180	200	220	240	0	20	40	60	80	100	120	140	160	180	200	220	240
				MEAN													SD
		0	+	0	1647.85	6544.19	22174.3	33594.1	40066.7	45738.1	48872.4	52376.7	53633	54171.2	57881.2	54058.9	0	736.55	2209.46	662.914	1023.09	862.113	1504.85	761.384	1633.25	1348.62	2329.73	2469.3	3547.08
		0.01	+	0	1429.01	6971.05	23621.5	30580.3	38574.1	44242.3	46175.7	50506.4	51907.4	52282.8	53706.5	54663.4	0	1194.84	1544.63	1594.09	2533.29	3395.93	2872.65	592.41	904.653	3560.26	2918.54	3917.78	1510.89
		0.1	+	0	2169.56	4673.68	20302.5	28128.5	29130.5	32632.7	32635.4	34925.6	34174.5	33598.2	33214.2	33965.1	0	708.424	1324.3	2586.82	4099.08	4855.36	3466.86	2902.75	4272.14	2563.58	1259.02	1861.17	3110.65
		1	+	0	-148.223	3093.98	5061.02	7752.92	10104.1	10846.9	10026.9	14290.3	15709.7	15576.2	18919.2	19973.4	0	127.229	1869.83	184.835	2474.32	4374.02	4839.75	6372	7381.71	8783.67	10795.2	10912.7	13929.8
		10	+	0	995.209	861.276	2235.11	2885.01	4580.85	4468.48	2623.5	7011.71	6722.22	8730.36	9219.06	11057.3	0	1762.35	2311.77	1540.97	2325.73	2314.68	3029.29	3213.87	3528.67	4715.09	5192.5	7906.92	7921.12
	e	NF-kB/AP-1 activity
		TAS5315 (nM)	anti-IgM	MEAN	SD
		0	-	0.0176667	0.00208167
		0	+	0.258667	0.0085049
		0.01	+	0.259	0.00264575
		0.1	+	0.240333	0.0023094
		1	+	0.144	0.0043589
		10	+	0.115667	0.00152753
		100	+	0.111333	0.00493288

## Sheet: Fig 2
	a	CD69 expression
		TAS5315 (nM)	anti-IgM	MEAN	SD
		0	-	199.887	8.77266
		0	+	586.333	33.7943
		0.01	+	501.333	38.6472
		0.1	+	421.557	39.2041
		1	+	204.663	11.5902
		10	+	148.777	29.98
	b	CD86 expression
		TAS5315 (nM)	anti-IgM	MEAN	SD
		0	-	477.333	14.7422
		0	+	4251.67	225.81
		0.01	+	3697.67	350.443
		0.1	+	3081.33	231.589
		1	+	1097.67	85.3483
		10	+	580	53.3948
	c	I-A/I-E expression
		TAS5315 (nM)	anti-IgM	MEAN	SD
		0	-	9821.67	550.901
		0	+	34455	2037.03
		0.01	+	33371.7	2388.8
		0.1	+	30994.3	2162.56
		1	+	20339.7	1022.08
		10	+	15121.3	738.738

## Sheet: Fig 3
	d	TRAP-positive cell
		TAS5315 (nM)	α-RANKL antibody	RANKL	MEAN	SD
		0	-	-	0.333333	0.57735
		0	-	+	88.6667	8.62168
		0.1	-	+	45.6667	12.6623
		1	-	+	29.3333	8.31164
		10	-	+	15.1667	6.65833
		100	-	+	13.5	6.55744
		0	+	+	5.5	1.73205
	e	CTX-I (nmol/L)
		TAS5315 (nM)	α-RANKL antibody	RANKL	MEAN	SD
		0	-	-	25.524	0.639
		0	-	+	502.255	67.3417
		0.01	-	+	440.012	7.18737
		0.1	-	+	331.301	75.123
		1	-	+	127.84	8.01267
		10	-	+	152.887	27.4868
		0	+	+	202.233	6.88963
	g	Pit formation area
		TAS5315 (nM)	α-RANKL antibody	RANKL	MEAN	SD
		0	-	+	100	11.8979
		1	-	+	57.5597	7.84921
		10	-	+	11.4344	4.83142
		100	-	+	7.19987	4.76987
		0	+	+	14.558	16.0567

## Sheet: Fig 4
	b	BTK occupancy rate
		TAS5315 (mg/kg)	sample 1	sample 2	sample 3
		0	0	0	0
		0.00127	-10	-1.9	-34.2
		0.00381	-1.6	-11.6	-16
		0.0127	33.8	29.3	18
		0.0381	70.6	74.2	60.9
		0.127	96.5	96.6	97.5
		0.381	98.6	99	98.8
	c	Hind paws volume
		Group	Time point (day)
			0	4	7	11	14	18	21	0	4	7	11	14	18	21
			MEAN							SEM
		normal	2.05	2.07	2.12	2.17	2.1	2.14	2.13	0.05	0.03	0.03	0.02	0.05	0.05	0.03
		vehicle	2.09	2.16	2.56	3.13	2.94	2.91	3.02	0.02	0.03	0.1	0.14	0.12	0.09	0.11
		TAS5315 (0.0127 mg/kg)	2.1	2.1	2.3	2.51	2.46	2.57	2.6	0.03	0.03	0.07	0.11	0.12	0.12	0.14
		TAS5315 (0.0423mg/kg)	2.09	2.09	2.19	2.2	2.17	2.14	2.16	0.02	0.02	0.03	0.04	0.04	0.03	0.04
		TAS5315 (0.127mg/kg)	2.09	2.09	2.14	2.16	2.12	2.09	2.13	0.02	0.02	0.02	0.02	0.02	0.01	0.02
		Prednisolone (1mg/kg)	2.1	2.12	2.09	2.16	2.18	2.25	2.37	0.02	0.04	0.03	0.05	0.05	0.09	0.11

## Sheet: Fig 5
	a	Arthritis score
		Group	Time point (day)
			1	4	8	11	15	1	4	8	11	15
			MEAN					SEM
		normal	0	0	0	0	0	0	0	0	0	0
		vehicle	6.63	12.75	14.25	14.75	14.75	0.84	0.7	0.67	0.53	0.53
		TAS5315 (0.05 mg/kg)	6.63	11.75	13.63	13.75	13.38	0.96	0.86	0.68	0.73	0.92
		TAS5315 (0.1mg/kg)	6.5	8.38	9.25	9	7.38	0.94	1.75	1.99	1.93	1.75
		TAS5315 (0.2mg/kg)	6.63	6.75	7.25	6.25	3.5	0.91	2.06	2.18	1.92	1.55
		TAS5315 (0.4mg/kg)	6.38	7.5	3.13	1.63	0.38	0.89	1.28	0.97	0.98	0.38
		Prednisolone (3mg/kg)	6.63	7.88	8.38	7.88	2.88	0.94	1.33	1.35	1.27	0.72
	c	Histological score
		Group	Inflammation		Pannus		Cartilage damage		Bone damage
			MEAN	SEM	MEAN	SEM	MEAN	SEM	MEAN	SEM
		normal	0	0	0	0	0	0	0	0
		vehicle	13	0.755929	10.375	0.730399	10.25	0.453163	9.25	0.773443
		TAS5315 (0.05 mg/kg)	11.625	0.730399	8.625	0.754451	8.875	0.580563	8.25	0.559017
		TAS5315 (0.1mg/kg)	6	1.51186	5.25	1.38551	5.625	1.43847	4.875	1.15631
		TAS5315 (0.2mg/kg)	4.25	1.55552	3.375	1.28087	3.375	1.22383	2.625	0.962465
		TAS5315 (0.4mg/kg)	1.75	0.590097	1.75	0.590097	1.25	0.453163	1	0.267261
		Prednisolone (3mg/kg)	5.25	0.674802	4.125	0.666481	4.75	0.674802	3.5	0.755929

## Sheet: Fig 6
	a	Arthritis score
		Group	Time point (day)
			1	8	14	22	1	8	14	22
			MEAN				SEM
		normal	0	0	0	0	0	0	0	0
		vehicle	7.25	7.5	7.5	7.33333	0.217597	0.150756	0.194625	0.224733
		TAS5315 (0.1mg/kg)	7.33333	7.33333	6.66667	3.83333	0.224733	0.224733	0.333333	0.960061
		TAS5315 (0.3mg/kg)	7.25	5.83333	3.08333	1.5	0.217597	0.588183	0.743235	0.733402
		TAS5315 (1 mg/kg)	7.25	5.16667	3.25	2.16667	0.179435	0.297294	0.708445	0.747048
		Prednisolone (3mg/kg)	7.33333	6.58333	5.75	4.75	0.142134	0.35799	0.391675	0.604591
	c	BMD
		Group	Time point (day)
			1	8	14	22	1	8	14	22
			MEAN				SEM
		normal	1025.25	1044.7	1056.43	1070.2	7.1849	9.76854	9.52645	7.33934
		vehicle	956.779	923.332	948.761	971.605	11.9606	13.1495	12.0613	12.1605
		TAS5315 (0.1mg/kg)	952.107	943.786	973.923	1005.1	13.4863	13.775	12.6364	11.1072
		TAS5315 (0.3mg/kg)	958.225	981.295	1012.08	1040.01	12.2213	11.8148	9.75335	8.20705
		TAS5315 (1 mg/kg)	958.463	979.254	1009.49	1036.72	12.8817	10.6264	7.86191	6.3373
		Prednisolone (3mg/kg)	957.818	961.864	984.249	1000.83	11.7674	10.0261	7.75615	8.00518

## Sheet: S2 Fig
	Kinase	Kinase activity (% of inhibition)
	Blk	98.1
	TEC	97.7
	TXK	96.9
	ITK	94.3
	EGFR	83.1
	JAK3	67
	HER4	57.9
	Yes	41.3
	FER	29.2
	TRKA (NTRK1)	19.2
	LCK	17.7
	AMPKα1	17.1
	AURC	16.1
	FGFR3	15.5
	CDK5/P25	13.3
	CDK4/Cyclin D3	13.2
	DYRK1a	13.2
	AMPKα2/β1/γ1	11.5
	PKCη	11.3
	RSK1	11.3
	PHKG1	10.6
	Fes	9.9
	MAPKAPK2	9.5
	GSK3β	8.5
	RSK3	8.2
	LYNB	8.1
	MAPKAPK5	8.1
	CaMK1δ	7.6
	FGFR4	7.5
	P38γ	7.4
	PKCβ2	7.4
	LYNa	7.3
	CAMK2β	7.2
	ARG	7
	P70S6K	7
	AKT2	6.9
	LTK	6.8
	Ret	6.8
	Casein K1γ2	6.6
	SLK	6.6
	ACK (TNK2)	6.5
	RSK2	6.4
	DCAMKL2	6.3
	EPHA4	6.1
	TRKC	6.1
	CSNK1A1	6
	MELK	6
	PKD3	5.9
	Erk1	5.8
	NEK2	5.4
	Raf-1	5.2
	BRSK2	5
	EPHB1	5
	P38δ	5
	YSK (STK25)	5
	PAK5	4.9
	CaMK1α	4.6
	ROCK1	4.6
	FMS	4.5
	PDGFRβ	4.5
	FYN	4.3
	MST1	4.3
	NEK9	4.1
	SRC	4.1
	BRSK1	3.9
	CK1γ3	3.9
	DYRK4	3.8
	MARK2	3.8
	DYRK1b	3.7
	CK1γ1	3.6
	CDK2	3.5
	FLT3	3.5
	NTRK2	3.5
	CDK1/Cyclin B	3.3
	EPHB3	3.3
	EPHB4	3.3
	HCK	3.3
	MARK4	3.3
	PKG1α	3.3
	AKT3	3.2
	AXL	3.2
	CK1δ	3.2
	AKT1	3.1
	EPHA5	3.1
	EPHB2	3.1
	PKCγ	2.8
	PKCι	2.8
	ROS	2.8
	PKCε	2.7
	SRM	2.7
	CAMK2δ	2.6
	JAK2	2.6
	PKCα	2.6
	PAK3	2.5
	PKCδ	2.5
	PAK4	2.3
	IKKε	2.2
	CDK3	2.1
	FRK	2.1
	SRPK2	2.1
	CHK1	2
	MARK1	1.9
	AurA	1.8
	MAPKAPK3	1.8
	PRKX	1.8
	TSSK2	1.7
	c-TAK1	1.6
	IGF1R	1.6
	ZIPK	1.6
	EPHA1	1.5
	ABL	1.4
	DCAMKL1	1.4
	IKKβ	1.4
	MST2	1.4
	Pim-3	1.4
	TYRO3	1.4
	LOK	1.3
	P38α	1.3
	PKACα	1.2
	KDR	1
	MSK2	0.9
	NEK1	0.9
	P38β2	0.9
	PKD1	0.9
	IRAK1	0.8
	Mer	0.8
	PKCζ	0.8
	MAP4K5 (KHS1)	0.7
	MNK1	0.7
	SGK2	0.7
	CaMK2α	0.6
	DYRK3	0.6
	Erk2	0.6
	CAMK2γ	0.5
	PAK2	0.5
	CHK2	0.4
	EPHA3	0.4
	EPHA2	0.2
	PKCβ1	0.2
	RSK4	0.1
	HIPK3	-0.1
	MSK1	-0.2
	MNK2 (MKNK2)	-0.3
	SYK	-0.4
	PASK	-0.5
	CK1ε	-0.7
	PIM2	-0.7
	NEK6	-0.8
	FGFR1	-0.9
	GSK3α	-0.9
	ROCK2	-0.9
	PYK2	-1.3
	GCK	-1.6
	PDGFRα	-1.7
	TSSK1	-1.7
	PKD2	-1.9
	HIPK2	-2
	ALK	-2.3
	PIM1	-2.5
	MST3	-2.6
	AURB	-2.7
	DDR2	-2.8
	IRAK4	-3
	HIPK4	-3.1
	CaMK4	-3.3
	SGK3	-3.3
	PKG1β	-3.6
	PKCθ	-3.7
	DYRK2	-3.9
	EPHA8	-4
	CLK2	-4.5
	NuaK1	-5.4
	MINK	-5.5
	KIT	-5.7
	PHKG2	-6
	CLK3	-6.1
	MET	-6.4
	FGFR2	-6.7
	HIPK1	-7.4
	CDK1/CycB1	-7.5
	CDK9	-7.9
	DAPK1	-8.2
	SGK	-9.4
	HGK	-9.5
	CDK6/Cyclin D3	-12.4
	MST1R	-17.8

## Sheet: S4 Fig
	a	TNF-α (pg/mL)
		TAS5315 (nM)	IgG	MEAN	SD
		0	-	12.718	0
		0	+	301.702	39.958
		1	+	264.21	5.744
		10	+	91.753	3.518
		100	+	24.589	8.464
	b	TNF-α (pg/mL)
		TAS5315 (nM)	IgG	MEAN	SD
		0	-	3.529	1.127
		0	+	231.755	13.802
		0.3	+	217.036	16.906
		3	+	162.352	7.338
		30	+	113.881	10.496
		300	+	92.954	10.235
	c	MIP-1α (pg/mL)
		TAS5315 (nM)	IgG	MEAN	SD
		0	-	95.755	32.768
		0	+	686.604	29.793
		0.3	+	618.149	79.143
		3	+	568.084	46.21
		30	+	386.029	67.893
		300	+	253.996	53.596
	d	Cell proliferation
		TAS5315 (nM)	TNFα	MEAN	SD
		0	-	0.368083	0.0383091
		0	+	1.16258	0.110846
		100	+	1.23833	0.0555158
	e	MMP-3 (μg/mL)
		TAS5315 (nM)	TNFα	MEAN	SD
		0	-	0.0792415	0.0175858
		0	+	3.42941	0.198734
		100	+	3.64602	0.580201
	f	Cell proliferation
		THP-1 condition
		TAS5315 (nM)	IgG	MEAN	SD
		0	-	0.259667	0.0443959
		0	+	0.618	0.0786787
		0.1	+	0.635667	0.0762365
		1	+	0.485667	0.0886623
		10	+	0.382333	0.0810329
		100	+	0.38	0.0487887
	g	MMP-3 (μg/mL)
		THP-1 condition
		TAS5315 (nM)	IgG	MEAN	SD
		0	-	0.210616	0.14146
		0	+	16.156	5.23708
		1	+	11.2118	1.90386
		10	+	3.07225	0.72416
		100	+	0.684095	0.21286

## Sheet: S6 Fig
	a	Arthritis score
		Group	MEAN	SEM
		normal	0	0
		vehicle	13	0.89612
		TAS5315 (0.127 mg/kg)	6.66667	1.23296
		TAS5315 (0.381mg/kg)	1.33333	0.987293
		TAS5315 (1.27mg/kg)	1.41667	0.52884
	b	Cytokines
		Group	TNF-α (pg/mL)		IL-1β (pg/mL)		IL-6 (pg/mL)
			MEAN	SEM	MEAN	SEM	MEAN	SEM
		normal	0	0	7.39375	3.89582	0	0
		vehicle	2.275	0.405019	187.392	47.8144	130.904	36.9801
		TAS5315 (0.127 mg/kg)	0.6115	0.338713	54.2518	29.9056	19.0235	12.4457
		TAS5315 (0.381mg/kg)	0.130833	0.0874014	2.656	1.33525	0	0
		TAS5315 (1.27mg/kg)	0.150583	0.102636	3.73783	1.89104	0	0

## Sheet: S7 Fig
	a	Ultimate force (N)
		Group	MEAN	SEM
		normal	23.3212	1.49252
		vehicle	17.491	1.20906
		TAS5315 (0.1mg/kg)	18.0709	0.91583
		TAS5315 (0.3mg/kg)	21.0536	1.8927
		TAS5315 (1mg/kg)	23.0464	1.3005
	b	Ultimate strain (mm)
		Group	MEAN	SEM
		normal	0.6135	0.0697344
		vehicle	0.531812	0.0707815
		TAS5315 (0.1mg/kg)	0.810875	0.0500965
		TAS5315 (0.3mg/kg)	0.757071	0.0977734
		TAS5315 (1mg/kg)	0.738813	0.0484307
